# Supplementary material for: Epigenome-wide change and variation in DNA methylation in childhood: trajectories from birth to late adolescence
Source: Hum Mol Genet. 2021 Jan 15;30(1):119–34. doi: 10.1093/hmg/ddaa280 (PMC8033147; doi:10.1093/hmg/ddaa280)
Supplement: Mulder_201203_EpiDelta_BigChangers_SupplementaryTable_2_ddaa280 [file mulder_201203_epidelta_bigchangers_supplementarytable_2_ddaa280.xlsx]

## Sheet: Sheet1
Supplementary Table 2. CpGs with over 50% DNAm overall change from birth to 18
	M1 intercept estimate	M1 intercept SE	M1 change estimate	M1 change SE	M1 change p	M1 change random SD	M1 change random p	M2 nonlinear - direction from birth/from 6y/from 9 y	M2 change random SD	M2 change random p	M2 slope change 6y random SD	M2 slope change 6y random p	M2 slope change 9y random SD	M2 slope change 9y random p	M3 sex estimate	M3 sex SE	M3 sex p	M3 change by sex estimate	M3 change by sex SE	M3 change by sex p	chromosome	bp	annotated gene(1)	gene location(1)	gene function
cg24550149	0.244779	0.00789242	0.0299734	0.000545973	<9.88E-324	0.00337039	0.000662812	pos/less_pos/still_pos	0.00670874	1.5276e-178	5.77661e-07	0.990054	0.0050023	0.0204647	-0.00209533	0.00522687	0.68851	-0.00220074	0.000614628	0.000342794	1	55246954	TTC22	Body	protein-protein interactions (2)
cg15645660	0.35549	0.00973293	0.0318963	0.000632928	<9.88E-324	0	0.999994	pos/neutral/still_neutral	0.00217177	6.43642e-12	0	0.995446	0	1	-0.0195186	0.00617707	0.00157854	9.69042e-05	0.000687539	0.887914	1	55247356	TTC22	Body	protein-protein interactions (2)
cg25241559	0.352191	0.0105205	0.033051	0.000689335	<9.88E-324	0	1	pos/less_pos/still_pos	0.00144231	8.78397e-06	5.34984e-06	1	0.00134005	0.451997	0.0126253	0.0067294	0.0606357	-7.76371e-05	0.000749049	0.917449	2	241989379	SNED1	Body	building epithelial basal membranes (3)
cg07700233	0.67763	0.00792356	-0.0283447	0.000710457	<9.88E-324	0.0166323	4.22392e-125	neg/neutral/still_neutral	0.013228	<9.88E-324	0	0.998144	1.39951e-06	1	-0.00276781	0.00523057	0.596694	0.000460048	0.00107483	0.668638	4	39171231
cg06688910	0.673205	0.00918041	-0.0308081	0.000598881	<9.88E-324	0	1	neg/neutral/still_neutral	0.00193658	1.60917e-11	2.79376e-06	0.994999	0.00297622	0.00128975	-0.012686	0.00584509	0.029979	0.000493622	0.000650598	0.44802	8	122466955
cg13924715	0.368206	0.0102438	0.0317222	0.000681111	<9.88E-324	0	1	pos/neutral/still_neutral	0	0.997731	0	0.999657	0	1	0.0152141	0.00665273	0.0222019	-3.34366e-05	0.000740581	0.963988	11	10750890
cg05895618	0.736431	0.00641013	-0.0283078	0.000440124	<9.88E-324	0	0.999992	neg/less_neg/less_neg	0.0014859	9.69656e-08	0	0.00113279	0	1	-0.00950403	0.00430459	0.0272526	-0.000183067	0.000479292	0.702497	11	19222395	CSRP3	5'UTR	muscle regulation and cytoskeletal organization (4), associated with cardiomyopathy (5)
cg23201812	0.7646	0.0048989	-0.0347404	0.000364931	<9.88E-324	0.00325902	1.78856e-06	neg/still_neg/less_neg	0.00284224	7.99972e-07	0	1	1.90434e-06	0.989983	0.00125634	0.00343599	0.714632	-0.000292404	0.000427742	0.494228	11	34771918
cg16312514	0.816697	0.00510058	-0.0337783	0.000396539	<9.88E-324	0.00404194	7.21978e-15	neg/less_neg/less_neg	0.00470823	1.3316e-57	0	1	0.000170716	1	-0.0122561	0.0036959	0.000912696	-0.00185045	0.000473923	9.44087e-05	11	70650521	SHANK2	Body	synaptic scaffolding (6), associated with autistic spectrum disorder (7)
cg05694021	0.785605	0.00524231	-0.0284267	0.000394368	<9.88E-324	0.0052612	4.46875e-35	neg/less_neg/still_neg	0.00575403	4.43326e-126	0	0.992317	2.56443e-06	1	0.00219086	0.00352032	0.533715	0.00155604	0.000495745	0.00169649	12	19699504
cg25936358	0.75103	0.00764254	-0.0283755	0.000523106	<9.88E-324	0	1	neg/less_neg/still_neg	0.00153132	0.000958795	0	1	0	1	-0.0104398	0.00511139	0.0411054	0.00159564	0.000569107	0.00505117	13	114301996
cg12212198	0.718446	0.00840541	-0.0287144	0.000574345	<9.88E-324	0	1	neg/neutral/still_neutral	0	0.996273	6.77529e-07	1	0.00298145	0.0844472	-0.00951012	0.00561467	0.0903037	0.00100713	0.000625138	0.107167	13	114302021
cg02091781	0.612805	0.00704904	-0.0294061	0.000509841	<9.88E-324	0	0.998209	neg/less_neg/still_neg	0	0.99985	0	0.998781	0	1	0.00142194	0.00499979	0.776104	0.000286017	0.000556944	0.607569	14	94808883
cg04370442	0.366546	0.00889711	0.0316495	0.000589837	<9.88E-324	0	1	pos/less_pos/less_pos	0	0.992105	0	1	6.27895e-07	1	-0.0110561	0.00575997	0.0549247	0.000659186	0.000641187	0.303916	16	58019866	TEPP	Body	reproductive processes (8)
cg21017569	0.328832	0.00841773	0.0302069	0.000561921	<9.88E-324	0	1	pos/less_pos/less_pos	1.51256e-06	1	8.75016e-07	1	0	1	0.00374865	0.00548829	0.49459	0.000851428	0.00061097	0.163448	17	7832769	KCNAB3	TSS200	voltage-gated potassium channel activity (9), associated with epilepsia (10) and migraine (11)
cg13407335	0.17344	0.00626539	0.0313748	0.000483868	<9.88E-324	0.00750735	2.82083e-56	pos/less_pos/less_pos	0.0108566	1.24075e-135	0	1	0.0182578	4.08859e-07	0.00479459	0.00419464	0.253027	0.000793908	0.000631231	0.208496	17	7832852	KCNAB3	TSS200	voltage-gated potassium channel activity (9), associated with epilepsia (10) and migraine (11)
cg16513459	0.1447	0.00576816	0.0290527	0.000448071	<9.88E-324	0.00698584	6.86392e-69	pos/less_pos/still_pos	0.00786605	6.30445e-122	0	1	0.0116317	2.46323e-12	0.00828767	0.00388068	0.0327104	0.000555338	0.000585892	0.343206	17	7832932	KCNAB3	TSS200	voltage-gated potassium channel activity (9), associated with epilepsia (10) and migraine (11)
cg01323777	0.175979	0.00723688	0.0343957	0.000543626	<9.88E-324	0.0084129	1.58455e-62	pos/less_pos/still_pos	0.0156772	8.9628e-193	1.2982e-06	1	0.032081	4.3823e-152	0.00791863	0.00470341	0.0922601	0.00107698	0.000707496	0.12795	17	7832943	KCNAB3	TSS200	voltage-gated potassium channel activity (9), associated with epilepsia (10) and migraine (11)
cg18598117	0.623489	0.00919349	-0.0283151	0.000630355	<9.88E-324	0	1	neg/neutral/still_neutral	0.0047811	3.79634e-21	0	1	0.00711971	2.67485e-05	-0.0125008	0.00616478	0.0425836	0.000172873	0.000686406	0.801155	19	941126	ARID3A	Body	embryogeneis (12)
cg08894487	0.573232	0.0104873	-0.0324005	0.000722315	<9.88E-324	0	0.999989	neg/neutral/still_neutral	0	1	0	0.999816	0	0.996276	-0.0192756	0.00706401	0.0063584	0.00118407	0.000786556	0.132224	19	941243	ARID3A	Body	embryogeneis (12)
cg25556035	0.268844	0.0100328	0.0321607	0.000645712	<9.88E-324	0	1	pos/less_pos/still_pos	0.00271014	8.81232e-29	4.44049e-07	1	0.00371695	2.56988e-05	0.0107436	0.00629944	0.0881047	-0.000380614	0.000701117	0.58722	19	13127873	NFIX	Body	transcriptional regulation (13), cell differentiation (14, 15), associated with Malan syndrome (16)
cg02481642	0.71432	0.00789866	-0.0325625	0.000514994	<9.88E-324	0	1	neg/less_neg/still_neg	0.00177824	0.000291814	8.74564e-07	1	0	0.991396	-0.0125717	0.00502637	0.0123789	0.000285732	0.000559467	0.609545	20	43343760	WISP2	TSS200	connective tissue growth (17)
References
1. Haeussler, M., Zweig, A. S., Tyner, C., Speir, M. L., Rosenbloom, K. R., Raney, B. J., ... & Gibson, D. (2019). The UCSC genome browser database: 2019 update. Nucleic acids research, 47(D1), D853-D858.
2. Blatch, G. L., & Lässle, M. (1999). The tetratricopeptide repeat: a structural motif mediating protein‐protein interactions. Bioessays, 21(11), 932-939.
3. Leimeister, C., Schumacher, N., Diez, H., & Gessler, M. (2004). Cloning and expression analysis of the mouse stroma marker Snep encoding a novel nidogen domain protein. Developmental dynamics: an official publication of the American Association of Anatomists, 230(2), 371-377.
4. Flick, M. J., & Konieczny, S. F. (2000). The muscle regulatory and structural protein MLP is a cytoskeletal binding partner of betaI-spectrin. Journal of Cell Science, 113(9), 1553-1564.
5. Geier, C., Gehmlich, K., Ehler, E., Hassfeld, S., Perrot, A., Hayess, K., ... & Posch, M. G. (2008). Beyond the sarcomere: CSRP3 mutations cause hypertrophic cardiomyopathy. Human molecular genetics, 17(18), 2753-2765.
6. Sheng, M., & Kim, E. (2000). The Shank family of scaffold proteins. Journal of cell science, 113(11), 1851-1856.
7. Zaslavsky, K., Zhang, W. B., McCready, F. P., Rodrigues, D. C., Deneault, E., Loo, C., ... & Thompson, T. (2019). SHANK2 mutations associated with autism spectrum disorder cause hyperconnectivity of human neurons. Nature neuroscience, 22(4), 556-564.
8. Bera, T. K., Hahn, Y., Lee, B., & Pastan, I. H. (2003). TEPP, a new gene specifically expressed in testis, prostate, and placenta and well conserved in chordates. Biochemical and biophysical research communications, 312(4), 1209-1215.
9. Leicher, T., Bähring, R., Isbrandt, D., & Pongs, O. (1998). Coexpression of the KCNA3B gene product with Kv1. 5 leads to a novel A-type potassium channel. Journal of Biological Chemistry, 273(52), 35095-35101.
10. Ding, J., Miao, Q. F., Zhang, J. W., Guo, Y. X., Zhang, Y. X., Zhai, Q. X., & Chen, Z. H. (2020). H258R mutation in KCNAB3 gene in a family with genetic epilepsy and febrile seizures plus. Brain and Behavior, e01859.
11. Lafrenière, R. G., & Rouleau, G. A. (2012). Identification of novel genes involved in migraine. Headache: The Journal of Head and Face Pain, 52, 107-110.
12. Rhee, C., Lee, B. K., Beck, S., Anjum, A., Cook, K. R., Popowski, M., ... & Kim, J. (2014). Arid3a is essential to execution of the first cell fate decision via direct embryonic and extraembryonic transcriptional regulation. Genes & development, 28(20), 2219-2232.
13. Gronostajski, R. M. (2000). Roles of the NFI/CTF gene family in transcription and development. Gene, 249(1-2), 31-45.
14. Rossi, G., Antonini, S., Bonfanti, C., Monteverde, S., Vezzali, C., Tajbakhsh, S., ... & Messina, G. (2016). Nfix regulates temporal progression of muscle regeneration through modulation of myostatin expression. Cell reports, 14(9), 2238-2249.
15. Heng, Y. H. E., McLeay, R. C., Harvey, T. J., Smith, A. G., Barry, G., Cato, K., ... & Gronostajski, R. M. (2014). NFIX regulates neural progenitor cell differentiation during hippocampal morphogenesis. Cerebral cortex, 24(1), 261-279.
16. Klaassens, M., Morrogh, D., Rosser, E. M., Jaffer, F., Vreeburg, M., Bok, L. A., ... & Hurst, J. A. (2015). Malan syndrome: Sotos-like overgrowth with de novo NFIX sequence variants and deletions in six new patients and a review of the literature. European Journal of Human Genetics, 23(5), 610-615.
17. Pennica, D., Swanson, T. A., Welsh, J. W., Roy, M. A., Lawrence, D. A., Lee, J., ... & Watanabe, C. (1998). WISP genes are members of the connective tissue growth factor family that are up-regulated in wnt-1-transformed cells and aberrantly expressed in human colon tumors. Proceedings of the National Academy of Sciences, 95(25), 14717-14722.
